# Supplementary material for: Exercise Improves Redox Homeostasis and Mitochondrial Function in White Adipose Tissue
Source: Antioxidants (Basel). 2022 Aug 29;11(9):1689. doi: 10.3390/antiox11091689 (PMC9495527; doi:10.3390/antiox11091689)
Supplement: Supplementary file 1 [file antioxidants-11-01689-s001.zip]

Archive with 1 entries (1 files):
- antioxidants-1804375-supplementary.pdf
